# Supplementary material for: Combination Therapy with Gossypol Reveals Synergism against Gemcitabine Resistance in Cancer Cells with High BCL-2 Expression
Source: PLoS One. 2012 Dec 4;7(12):e50786. doi: 10.1371/journal.pone.0050786 (PMC3514173; doi:10.1371/journal.pone.0050786)
Supplement: Table S1 — 2702 significant genes corresponding to 61 significant pathways differentially expressed between the treated and untreated cell lines. (XLS) [file pone.0050786.s002.xls]

## Sheet: Suppl1
Supplementary Results 1 - 2702 significant genes corresponding to 61 significant pathways differentially expressed between the treated and untreated cell lines.
Term	Count	%	EASE
hsa03040:Spliceosome	109	1.47317	5.88e-25
hsa00190:Oxidative phosphorylation	90	1.21638	5.94e-16
hsa05016:Huntington's disease	118	1.59481	3.04e-14
hsa04110:Cell cycle	91	1.2299	4.45e-13
hsa05010:Alzheimer's disease	103	1.39208	1.52e-10
hsa00240:Pyrimidine metabolism	70	0.946074	3.75e-10
hsa03030:DNA replication	34	0.459522	4.21e-10
hsa05012:Parkinson's disease	78	1.0542	1.46e-09
hsa03018:RNA degradation	47	0.635221	1.79e-09
hsa03410:Base excision repair	32	0.432491	2.06e-09
hsa03020:RNA polymerase	26	0.351399	3.99e-08
hsa03420:Nucleotide excision repair	37	0.500068	5.66e-08
hsa04142:Lysosome	78	1.0542	5.92e-08
hsa04120:Ubiquitin mediated proteolysis	88	1.18935	6.62e-08
hsa00970:Aminoacyl-tRNA biosynthesis	35	0.473037	7.04e-08
hsa04114:Oocyte meiosis	73	0.98662	1.23e-07
hsa03050:Proteasome	35	0.473037	1.67e-06
hsa00020:Citrate cycle (TCA cycle)	27	0.364914	1.74e-06
hsa04115:p53 signaling pathway	47	0.635221	1.34e-05
hsa00230:Purine metabolism	89	1.20287	3.68e-05
hsa04144:Endocytosis	104	1.4056	5.66e-05
hsa03430:Mismatch repair	20	0.270307	7.27e-05
hsa05110:Vibrio cholerae infection	37	0.500068	0.000185
hsa05120:Epithelial cell signaling in Helicobacter pylori infection	44	0.594675	0.000275
hsa03440:Homologous recombination	22	0.297337	0.000369
hsa00510:N-Glycan biosynthesis	32	0.432491	0.000387
hsa00520:Amino sugar and nucleotide sugar metabolism	30	0.40546	0.000585
hsa00280:Valine, leucine and isoleucine degradation	30	0.40546	0.0010356
hsa05223:Non-small cell lung cancer	35	0.473037	0.00132415
hsa04722:Neurotrophin signaling pathway	69	0.932558	0.00209656
hsa03022:Basal transcription factors	24	0.324368	0.00361317
hsa04910:Insulin signaling pathway	73	0.98662	0.00410426
hsa05220:Chronic myeloid leukemia	44	0.594675	0.00456639
hsa00051:Fructose and mannose metabolism	23	0.310853	0.00581734
hsa00563:Glycosylphosphatidylinositol(GPI)-anchor biosynthesis	18	0.243276	0.00728013
hsa00030:Pentose phosphate pathway	18	0.243276	0.00728013
hsa04012:ErbB signaling pathway	49	0.662252	0.0077423
hsa03060:Protein export	8	0.108123	0.0112899
hsa05211:Renal cell carcinoma	40	0.540614	0.0126649
hsa00562:Inositol phosphate metabolism	32	0.432491	0.0145868
hsa00100:Steroid biosynthesis	13	0.175699	0.0156885
hsa05212:Pancreatic cancer	40	0.540614	0.0223714
hsa05215:Prostate cancer	48	0.648736	0.0226926
hsa05221:Acute myeloid leukemia	33	0.446006	0.0269169
hsa00670:One carbon pool by folate	12	0.162184	0.0272259
hsa01040:Biosynthesis of unsaturated fatty acids	15	0.20273	0.0320738
hsa00620:Pyruvate metabolism	24	0.324368	0.0324203
hsa04070:Phosphatidylinositol signaling system	40	0.540614	0.0371779
hsa04210:Apoptosis	46	0.621706	0.0382488
hsa04914:Progesterone-mediated oocyte maturation	45	0.60819	0.0395719
hsa05222:Small cell lung cancer	44	0.594675	0.0507491
hsa05213:Endometrial cancer	29	0.391945	0.0527909
hsa05219:Bladder cancer	24	0.324368	0.0613639
hsa00071:Fatty acid metabolism	23	0.310853	0.0631502
hsa00270:Cysteine and methionine metabolism	20	0.270307	0.068514
hsa00450:Selenoamino acid metabolism	16	0.216245	0.075016
hsa00052:Galactose metabolism	16	0.216245	0.075016
hsa00903:Limonene and pinene degradation	10	0.135153	0.0765507
hsa00010:Glycolysis / Gluconeogenesis	32	0.432491	0.0779065
hsa04920:Adipocytokine signaling pathway	35	0.473037	0.086468
hsa05214:Glioma	33	0.446006	0.093201
