# Supplementary material for: Combination Therapy with Gossypol Reveals Synergism against Gemcitabine Resistance in Cancer Cells with High BCL-2 Expression
Source: PLoS One. 2012 Dec 4;7(12):e50786. doi: 10.1371/journal.pone.0050786 (PMC3514173; doi:10.1371/journal.pone.0050786)
Supplement: Table S2 — Pro- and anti-apoptosis genes that are significantly regulated in treated and untreated cells lines. (XLS) [file pone.0050786.s003.xls]

## Sheet: CNE2
Gene	Type	Accession	ANOVA	Ctrl_vs_GEM_CNE2	Ctrl_vs_GEM+Goss_CNE2	ctrl_meanCNE2	crtl_sdCNE2	Gem_meanCNE2	Gem_sdCNE2	Gem+Goss_mean_CNE2	Gem+Goss_sdCNE2	Log2FoldChange_Gem-vs-control_CNE2	Log2FoldChange_Gem+Goss-vs-control_CNE2
IRAK1	anti-apoptotic	NM_001025243.1	1	1	0	6108.56	1055.89	8864.17	2262.95	6757.92	1683.8	0.537153	0.145747
BIRC2	anti-apoptotic	NM_001166.3	1	1	1	993.42	216.11	3338.91	877.56	1947.57	698.13	1.7489	0.971199
XIAP	anti-apoptotic	NM_001167.2	1	0	1	216.65	73.03	266.83	80.21	391.03	141.74	0.300555	0.851913
CHUK	anti-apoptotic	NM_001278.3	1	1	0	1062.77	211.72	2523	564.12	1065.91	230.63	1.24731	0.00425622
IKBKB	anti-apoptotic	NM_001556.1	1	1	0	407.87	118.56	564.93	205.76	445.63	126.45	0.469963	0.127737
IRAK2	anti-apoptotic	NM_001570.3	1	1	1	423.71	106.74	1340.02	340.41	1586.89	387.7	1.66111	1.90505
IL1RAP	anti-apoptotic	NM_002182.2	1	1	0	244.34	87.99	399.47	132.97	264.4	74.67	0.709197	0.113832
IL3RA	anti-apoptotic	NM_002183.2	1	1	0	121.15	34.29	169.58	43.91	131.04	37.64	0.485172	0.113213
MYD88	anti-apoptotic	NM_002468.2	1	1	1	415.94	114.96	1779.93	428.56	611.41	149.16	2.09737	0.555765
NGF	anti-apoptotic	NM_002506.2	1	1	1	236.4	76.95	889.3	218.8	625.82	156.46	1.91144	1.40452
PRKAR1A	anti-apoptotic	NM_002734.3	1	1	0	2651.62	766.98	5063.24	1714.03	2614.68	869.6	0.933187	-0.0202396
PRKAR1B	anti-apoptotic	NM_002735.1	1	1	0	467.53	169.7	802.16	200.78	431.23	111.53	0.778831	-0.116601
PIK3R3	anti-apoptotic	NM_003629.2	1	1	0	134.47	38.87	177.63	69.49	121.07	41.54	0.401591	-0.151443
IKBKG	anti-apoptotic	NM_003639.2	1	1	1	1470.01	228.21	2427.42	475.61	1701.63	292.57	0.723598	0.211091
CFLAR	anti-apoptotic	NM_003879.3	1	1	0	384.94	105.39	629.24	194.72	474.14	126.64	0.708977	0.30068
NFKB1	anti-apoptotic	NM_003998.2	1	1	1	5094.63	928.06	7826.76	1885.3	6514.42	1517.99	0.619438	0.354659
PIK3CD	anti-apoptotic	NM_005026.2	1	1	0	288.11	71.55	591.5	182.98	293.18	70.47	1.03776	0.025167
PIK3R2	anti-apoptotic	NM_005027.2	1	1	1	4240.32	712.02	6879.24	1229.18	3156.87	585.1	0.698076	-0.425678
PRKX	anti-apoptotic	NM_005044.1	1	0	1	368.6	107.96	391.73	113.11	256.01	75.22	0.0878035	-0.525856
AKT1	anti-apoptotic	NM_005163.2	1	1	1	2238.44	499.55	4743.12	1216.44	1694.03	415.58	1.08334	-0.402034
PIK3CB	anti-apoptotic	NM_006219.1	1	1	0	630.23	136.46	1512.51	359.65	607.09	146.48	1.26299	-0.053968
CHP	anti-apoptotic	NM_007236.3	1	1	1	1051.3	209.42	2573.59	523.1	1632.93	274.57	1.29161	0.635289
IRAK4	anti-apoptotic	NM_016123.1	1	1	1	166.77	44.93	322.32	90.7	329.56	105.99	0.950634	0.982681
TRAF2	anti-apoptotic	NM_021138.3	1	1	0	353.57	98.73	452.82	135.82	293.13	67.74	0.356942	-0.270455
RELA	anti-apoptotic	NM_021975.2	1	1	0	554.83	141.47	1152.36	236.7	624.3	160.54	1.05447	0.170194
BCL2L1	anti-apoptotic	NM_138578.1	1	1	0	1851.71	515.15	4783.12	1275.53	2322.35	549.31	1.36909	0.326727
PIK3R1	anti-apoptotic	NM_181524.1	1	1	0	148.42	42.97	203.67	71.75	158.22	50.53	0.456548	0.0922465
BIRC3	anti-apoptotic	NM_182962.1	1	1	1	593.15	152.24	1324.81	331.05	888.09	265.87	1.15932	0.582309
PRKACB	anti-apoptotic	NM_207578.1	1	1	0	167.18	60.81	263.14	104.68	160.59	59.65	0.654428	-0.0580202
PRKAR2A	anti-apoptotic	NM_004157.2	1	1	0	692.07	214.76	1022.97	324.47	559.14	152.58	0.563774	-0.307708
RIPK1	anti-apoptotic	NM_003804.3	1	1	1	624.49	191.93	1618.7	349.82	827.16	190.85	1.37409	0.405488
MAP3K14	anti-apoptotic	NM_003954.1	1	1	1	471	131.95	772.06	239.43	273.3	101.61	0.712986	-0.785242
CAPN2	pro-apoptotic	NM_001748.3	1	1	0	751.31	190.17	1385.06	338.63	696.71	178.08	0.882468	-0.10885
TP53	pro-apoptotic	NM_000546.2	1	1	0	472.91	125.61	1734.39	441.87	454.41	144.64	1.87479	-0.0575711
PPP3R1	pro-apoptotic	NM_000945.3	1	1	0	1463.37	326.05	2874.6	791.02	1235.16	235.05	0.974067	-0.244597
CASP9	pro-apoptotic	NM_001229.2	1	1	0	309.04	86.59	689.04	183.46	353.82	99.32	1.15679	0.195222
TRADD	pro-apoptotic	NM_003789.2	1	1	0	240.16	124.51	371.8	127.79	256.39	84.95	0.630531	0.0943441
TNFSF10	pro-apoptotic	NM_003810.2	1	1	0	93.8	34.44	158.96	44.49	108.65	35.39	0.761004	0.212028
FADD	pro-apoptotic	NM_003824.2	1	1	0	2298.49	449.17	4213.81	872.62	1907.99	436.07	0.874439	-0.268633
TNFRSF10B	pro-apoptotic	NM_003842.3	1	1	1	984.16	266.97	1785.31	650.64	2121.4	888.43	0.85921	1.10805
TNFRSF10A	pro-apoptotic	NM_003844.2	1	1	0	549.82	132.03	1237.21	347.71	453.62	139.48	1.17006	-0.277475
DFFA	pro-apoptotic	NM_004401.2	1	1	0	1141.54	264.23	1976.29	579.45	1114.42	288.32	0.791813	-0.0346884
ENDOG	pro-apoptotic	NM_004435.2	1	1	1	745.57	206.47	1105.21	268.41	467.69	126.23	0.567905	-0.672791
EXOG	pro-apoptotic	NM_005107.1	1	1	0	200.07	73.25	292.13	102.01	217.62	71.4	0.546106	0.121306
PPP3CC	pro-apoptotic	NM_005605.3	1	1	1	584.86	126.26	1341.83	212.32	770.43	225.9	1.19804	0.397573
CYCS	pro-apoptotic	NM_018947.4	1	1	0	296.68	63.43	505.83	96.11	277.23	72.9	0.769745	-0.0978243
NFKBIA	pro-apoptotic	NM_020529.1	1	1	1	3476.39	770.98	7131.48	1673.02	6091.96	1213.56	1.03661	0.809317
PPP3CB	pro-apoptotic	NM_021132.1	1	0	1	1380.79	376.14	1410.32	216.55	831.99	186.29	0.0305286	-0.730856
BAD	pro-apoptotic	NM_032989.1	1	1	0	407.22	131.25	825.83	265.63	401.92	153.28	1.02004	-0.0189
CASP3	pro-apoptotic	NM_032991.2	1	1	0	911.37	249.36	2467.93	859.37	1107.67	395.08	1.43719	0.281419
CASP6	pro-apoptotic	NM_032992.2	1	1	0	322.68	101.1	593.85	211.58	327.08	81.04	0.879994	0.0195394
CASP7	pro-apoptotic	NM_033338.4	1	1	0	298	94.56	663.98	187.65	336.65	110.86	1.15583	0.175937
CASP8	pro-apoptotic	NM_033358.2	1	1	0	153.71	47.34	250.29	81.39	153.39	49.26	0.70339	-0.00300659
ATM	pro-apoptotic	NM_138292.3	1	1	0	557.11	220.86	1321.63	476.9	614.67	179.85	1.24628	0.14185
BAX	pro-apoptotic	NM_138765.2	1	1	0	291.67	81.63	407.98	121.51	362.53	103.34	0.484161	0.313763
AIFM1	pro-apoptotic	NM_145813.1	1	1	0	1515.15	528.14	2891.22	1150.98	1045.4	407.67	0.932218	-0.535406
FAS	pro-apoptotic	NM_152871.1	1	1	0	210.32	69.46	363.25	113.76	215.91	65.26	0.788377	0.037844
APAF1	pro-apoptotic	NM_181869.1	1	1	0	481.18	187.52	929.23	415.38	502.8	228.02	0.949459	0.063408
BID	pro-apoptotic	NM_197966.1	1	1	0	611.98	143.05	1314.22	361.95	560.21	151.94	1.10265	-0.127517
TNFRSF1A	pro-apoptotic	NM_001065.2	1	1	1	2574.22	528.49	5242.08	742.91	1724.55	300.85	1.026	-0.577915
TNFRSF10C	pro-apoptotic	NM_003841.2	1	1	0	162.35	51.84	290.43	102.51	163.63	45.25	0.839083	0.0113299
CAPN1	pro-apoptotic	NM_005186.2	1	1	0	1667.6	349.5	3218.92	865.07	1609.54	337.26	0.948803	-0.0511248
IL1A	pro-apoptotic	NM_000575.3	1	1	1	132.93	47.49	795.73	155.44	626.92	170.28	2.58161	2.23761
IL1B	pro-apoptotic	NM_000576.2	1	1	0	154.64	42.43	911.87	210.31	244.7	54.53	2.55991	0.662101
PPP3CA	pro-apoptotic	NM_000944.2	1	1	0	347.53	133.42	593.27	170.07	356.24	157.88	0.771551	0.035712

## Sheet: SNU1
Gene	Type	Accession	ANOVA	Ctrl_vs_GEM_SNU1	Ctrl_vs_GEM+Goss_SNU1	ctrl_mean_SNU1	crtl_sdSNU1	Gem_mean_SNU1	Gem_sdSNU1	Gem+Goss_mean_SNU1	Gem+Goss_sdSNU1	Log2FoldChange_Gem-vs-control_SNU1	Log2FoldChange_Gem+Goss-vs-control_SNU1
BCL2	anti-apoptotic	NM_000633.2	1	1	1	461.65	114.06	286.57	91.26	280.46	92.65	-0.687912	-0.719004
IRAK1	anti-apoptotic	NM_001025243.1	1	1	1	5240.61	1441.68	3176.26	808.73	3906.83	839.76	-0.722406	-0.423736
CHUK	anti-apoptotic	NM_001278.3	1	1	1	1467.19	271.39	1026.78	328.21	706.4	129.67	-0.514929	-1.0545
IKBKB	anti-apoptotic	NM_001556.1	1	0	1	512.33	167.13	562.49	157.57	401.38	129.41	0.134754	-0.352105
AKT2	anti-apoptotic	NM_001626.2	1	0	1	152.7	62.48	130	48.64	110.63	32.18	-0.232188	-0.464957
MYD88	anti-apoptotic	NM_002468.2	1	1	1	229.33	62.31	186.56	55.34	122.45	34.22	-0.297785	-0.905232
PRKAR1A	anti-apoptotic	NM_002734.3	1	0	1	3320.18	1727.55	2647.07	1027.6	1467.95	528.4	-0.326865	-1.17746
PRKAR1B	anti-apoptotic	NM_002735.1	1	0	1	229.39	68.63	190.6	58.09	149.74	48.78	-0.267254	-0.615343
PIK3R3	anti-apoptotic	NM_003629.2	1	1	0	128.19	42.43	237.88	63.91	124.71	37.36	0.89195	-0.0397066
IKBKG	anti-apoptotic	NM_003639.2	1	1	1	757.85	157.81	538.3	142.01	607.28	119.22	-0.493502	-0.31955
RIPK1	anti-apoptotic	NM_003804.3	1	1	1	728.51	197.87	909.56	200.31	579.28	121.19	0.32022	-0.330688
NFKB1	anti-apoptotic	NM_003998.2	1	1	1	5047	692.07	3702.98	695.73	4246.59	662.16	-0.446739	-0.249121
PRKAR2A	anti-apoptotic	NM_004157.2	1	1	1	557.24	151.07	327.42	111.2	347.56	105.11	-0.767156	-0.681037
PIK3R2	anti-apoptotic	NM_005027.2	1	0	1	3903.28	764.24	3799.03	870.18	1892.2	361.47	-0.0390559	-1.04462
PRKX	anti-apoptotic	NM_005044.1	1	1	1	411.31	119.35	498.54	135.6	316.58	95.9	0.277483	-0.377656
AKT1	anti-apoptotic	NM_005163.2	1	1	1	3281.67	726.03	2480.17	503.84	900.69	190.38	-0.403991	-1.86533
PIK3CB	anti-apoptotic	NM_006219.1	1	1	1	807.44	182.67	480.07	150.92	301.03	61.36	-0.75011	-1.42345
IRAK4	anti-apoptotic	NM_016123.1	1	1	0	161.09	41.67	218.28	61.54	167.89	49.95	0.438313	0.0596494
TRAF2	anti-apoptotic	NM_021138.3	1	1	1	405.16	105.58	236.72	54.08	201.71	63.63	-0.77531	-1.00621
RELA	anti-apoptotic	NM_021975.2	1	1	1	586.83	151.97	391.63	103.2	391.94	111.9	-0.583451	-0.58231
BCL2L1	anti-apoptotic	NM_138578.1	1	1	1	2028.82	442.14	3040.75	750.19	964.59	268.32	0.583786	-1.07265
PIK3R1	anti-apoptotic	NM_181524.1	1	1	1	365.28	124.33	224.26	84.56	152.35	46.63	-0.70383	-1.26161
BIRC3	anti-apoptotic	NM_182962.1	1	0	1	420.5	146.17	536.39	146.72	998.82	299.78	0.351177	1.24812
PPP3CA	pro-apoptotic	NM_000944.2	1	1	1	261.77	97.42	178.15	55.81	193.37	56.32	-0.555207	-0.436936
PPP3R1	pro-apoptotic	NM_000945.3	1	1	1	2182.82	490.04	1093.06	248.63	1042.71	198.52	-0.997821	-1.06586
TNFRSF1A	pro-apoptotic	NM_001065.2	1	1	0	1381.88	311.92	1051.39	249.15	1264.98	230.72	-0.394334	-0.127518
CASP9	pro-apoptotic	NM_001229.2	1	0	1	330.12	97.75	317.27	94.36	260.13	61.38	-0.0572794	-0.343758
TRADD	pro-apoptotic	NM_003789.2	1	0	1	265.22	97.78	258.13	71.93	207.66	58.97	-0.0390917	-0.352966
FADD	pro-apoptotic	NM_003824.2	1	1	1	1419.09	325.57	926.25	173.16	643.17	137.01	-0.615493	-1.14169
TNFRSF10D	pro-apoptotic	NM_003840.3	1	1	1	412.32	119.2	1311.3	240.62	622.31	150.68	1.66916	0.593869
TNFRSF10B	pro-apoptotic	NM_003842.3	1	1	1	1670.1	540.33	3392.32	926.14	4529.64	1638.19	1.02234	1.43946
DFFA	pro-apoptotic	NM_004401.2	1	0	1	731.51	183.12	619.4	181.48	590.63	150.47	-0.240006	-0.308623
ENDOG	pro-apoptotic	NM_004435.2	1	0	1	337.96	87.24	335.82	105.05	206.96	60.39	-0.00916435	-0.707501
EXOG	pro-apoptotic	NM_005107.1	1	0	1	225.88	70.99	185.48	64.23	176.16	59.78	-0.284293	-0.35867
CAPN1	pro-apoptotic	NM_005186.2	1	1	1	484.33	129.99	620.63	202.5	300.68	60.67	0.357743	-0.687761
PPP3CC	pro-apoptotic	NM_005605.3	1	1	1	726.42	202.81	493.75	100.58	452.05	108.68	-0.557023	-0.684322
CHP	pro-apoptotic	NM_007236.3	1	0	1	4000.35	1050.89	4375.34	946.82	3000.44	573.08	0.129269	-0.414952
CYCS	pro-apoptotic	NM_018947.4	1	1	0	352.66	86.35	259.1	53.19	316.96	67	-0.444769	-0.153977
NFKBIA	pro-apoptotic	NM_020529.1	1	0	1	2243.36	497.83	2395.32	497.95	6200.11	1010.26	0.0945573	1.46663
PPP3CB	pro-apoptotic	NM_021132.1	1	0	1	1815.38	440.85	1582.4	283.53	1258.12	235.9	-0.198157	-0.529002
BAD	pro-apoptotic	NM_032989.1	1	1	1	427.58	135.42	353.17	107.75	161.39	50.14	-0.275832	-1.40564
CASP3	pro-apoptotic	NM_032991.2	1	0	1	677.1	164.88	580.31	184.34	420.62	132.2	-0.222545	-0.686851
CASP6	pro-apoptotic	NM_032992.2	1	0	1	347.49	113.9	406.07	115.13	188.04	62.63	0.224757	-0.885932
CASP7	pro-apoptotic	NM_033338.4	1	0	1	245.5	76.92	207.59	60.41	180.63	49.53	-0.241986	-0.442686
BAX	pro-apoptotic	NM_138765.2	1	1	0	506.96	165.75	1082.27	393.19	559.84	133.42	1.09412	0.143143
AIFM1	pro-apoptotic	NM_145813.1	1	1	1	1252.59	395.35	854.14	284.52	492.71	148.63	-0.55237	-1.3461
FAS	pro-apoptotic	NM_152871.1	1	1	0	352.56	107.79	1166.35	253.42	357.45	87.16	1.72606	0.0198727
APAF1	pro-apoptotic	NM_181869.1	1	1	0	538.63	228.38	1139.51	518.41	352.33	136.1	1.08105	-0.612367
BID	pro-apoptotic	NM_197966.1	1	1	1	423.06	74.46	240.84	68.07	249.16	65.95	-0.812787	-0.76379

## Sheet: DunnettTest
CNE2													SNU1
			ANOVA												ANOVA
Gene	Type	Accession	Ctrl_vs_GEM_CNE2	Ctrl_vs_GEM+Goss_CNE2	ctrl_meanCNE2	crtl_sdCNE2	Gem_meanCNE2	Gem_sdCNE2	Gem+Goss_meanCNE2	Gem+Goss_sdCNE2	Log2FoldChange_Gem-vs-control_CNE2	Log2FoldChange_Gem+Goss-vs-control_CNE2	Gene	Accession	Ctrl_vs_GEM_SNU1	Ctrl_vs_GEM+Goss_SNU1	ctrl_meanSNU1	crtl_sdSNU1	Gem_meanSNU1	Gem_sdSNU1	Gem+Goss_meanSNU1	Gem+Goss_sdSNU1	Log2FoldChange_Gem-vs-control_SNU1	Log2FoldChange_Gem+Goss-vs-control_SNU1
BCL2	anti-apoptotic	NM_000633.2	0	0	200.56	63.19	206.98	64.64	205.36	71.09	0.0454575	0.0341213	BCL2	NM_000633.2	1	1	461.65	114.06	286.57	91.26	280.46	92.65	-0.687912	-0.719004
IRAK1	anti-apoptotic	NM_001025243.1	1	0	6108.56	1055.89	8864.17	2262.95	6757.92	1683.8	0.537153	0.145747	IRAK1	NM_001025243.1	1	1	5240.61	1441.68	3176.26	808.73	3906.83	839.76	-0.722406	-0.423736
BIRC2	anti-apoptotic	NM_001166.3	1	1	993.42	216.11	3338.91	877.56	1947.57	698.13	1.7489	0.971199	BIRC2	NM_001166.3	0	0	863.42	232.02	912.2	233.95	880.85	184.87	0.0792877	0.0288339
XIAP	anti-apoptotic	NM_001167.2	0	1	216.65	73.03	266.83	80.21	391.03	141.74	0.300555	0.851913	XIAP	NM_001167.2	0	0	217.78	66.15	193.3	51.07	218.7	63.81	-0.17203	0.00608175
CHUK	anti-apoptotic	NM_001278.3	1	0	1062.77	211.72	2523	564.12	1065.91	230.63	1.24731	0.00425622	CHUK	NM_001278.3	1	1	1467.19	271.39	1026.78	328.21	706.4	129.67	-0.514929	-1.0545
IKBKB	anti-apoptotic	NM_001556.1	1	0	407.87	118.56	564.93	205.76	445.63	126.45	0.469963	0.127737	IKBKB	NM_001556.1	0	1	512.33	167.13	562.49	157.57	401.38	129.41	0.134754	-0.352105
IRAK2	anti-apoptotic	NM_001570.3	1	1	423.71	106.74	1340.02	340.41	1586.89	387.7	1.66111	1.90505	IRAK2	NM_001570.3	0	0	286.37	74.06	286.27	61.56	297.24	86.19	-0.000503875	0.0537479
AKT2	anti-apoptotic	NM_001626.2	0	0	123.48	32.22	145.11	45.84	121.18	38.7	0.23287	-0.0271258	AKT2	NM_001626.2	0	1	152.7	62.48	130	48.64	110.63	32.18	-0.232188	-0.464957
IL1RAP	anti-apoptotic	NM_002182.2	1	0	244.34	87.99	399.47	132.97	264.4	74.67	0.709197	0.113832	IL1RAP	NM_002182.2	0	0	180.27	74.32	171.55	67.96	172.22	50.21	-0.0715302	-0.0659066
IL3RA	anti-apoptotic	NM_002183.2	1	0	121.15	34.29	169.58	43.91	131.04	37.64	0.485172	0.113213	IL3RA	NM_002183.2	0	0	122.07	32.61	134.17	46.4	118.69	44.18	0.136353	-0.0405103
MYD88	anti-apoptotic	NM_002468.2	1	1	415.94	114.96	1779.93	428.56	611.41	149.16	2.09737	0.555765	MYD88	NM_002468.2	1	1	229.33	62.31	186.56	55.34	122.45	34.22	-0.297785	-0.905232
NGF	anti-apoptotic	NM_002506.2	1	1	236.4	76.95	889.3	218.8	625.82	156.46	1.91144	1.40452	NGF	NM_002506.2	0	0	103.09	26.83	110.3	37.29	112.09	26.16	0.0975284	0.120753
PRKAR1A	anti-apoptotic	NM_002734.3	1	0	2651.62	766.98	5063.24	1714.03	2614.68	869.6	0.933187	-0.0202396	PRKAR1A	NM_002734.3	0	1	3320.18	1727.55	2647.07	1027.6	1467.95	528.4	-0.326865	-1.17746
PRKAR1B	anti-apoptotic	NM_002735.1	1	0	467.53	169.7	802.16	200.78	431.23	111.53	0.778831	-0.116601	PRKAR1B	NM_002735.1	0	1	229.39	68.63	190.6	58.09	149.74	48.78	-0.267254	-0.615343
PIK3R3	anti-apoptotic	NM_003629.2	1	0	134.47	38.87	177.63	69.49	121.07	41.54	0.401591	-0.151443	PIK3R3	NM_003629.2	1	0	128.19	42.43	237.88	63.91	124.71	37.36	0.89195	-0.0397066
IKBKG	anti-apoptotic	NM_003639.2	1	1	1470.01	228.21	2427.42	475.61	1701.63	292.57	0.723598	0.211091	IKBKG	NM_003639.2	1	1	757.85	157.81	538.3	142.01	607.28	119.22	-0.493502	-0.31955
RIPK1	anti-apoptotic	NM_003804.3	1	1	624.49	191.93	1618.7	349.82	827.16	190.85	1.37409	0.405488	RIPK1	NM_003804.3	1	1	728.51	197.87	909.56	200.31	579.28	121.19	0.32022	-0.330688
CFLAR	anti-apoptotic	NM_003879.3	1	0	384.94	105.39	629.24	194.72	474.14	126.64	0.708977	0.30068	CFLAR	NM_003879.3	0	0	208.16	54.97	234.96	79.48	241.23	78.14	0.174722	0.212716
MAP3K14	anti-apoptotic	NM_003954.1	1	1	471	131.95	772.06	239.43	273.3	101.61	0.712986	-0.785242	MAP3K14	NM_003954.1	0	0	412.14	148.9	411.85	93.07	352.69	83.02	-0.0010155	-0.224734
NFKB1	anti-apoptotic	NM_003998.2	1	1	5094.63	928.06	7826.76	1885.3	6514.42	1517.99	0.619438	0.354659	NFKB1	NM_003998.2	1	1	5047	692.07	3702.98	695.73	4246.59	662.16	-0.446739	-0.249121
PRKAR2A	anti-apoptotic	NM_004157.2	1	0	692.07	214.76	1022.97	324.47	559.14	152.58	0.563774	-0.307708	PRKAR2A	NM_004157.2	1	1	557.24	151.07	327.42	111.2	347.56	105.11	-0.767156	-0.681037
PIK3CD	anti-apoptotic	NM_005026.2	1	0	288.11	71.55	591.5	182.98	293.18	70.47	1.03776	0.025167	PIK3CD	NM_005026.2	0	0	193.82	68.58	181.96	58.03	169.66	47.78	-0.0910961	-0.192071
PIK3R2	anti-apoptotic	NM_005027.2	1	1	4240.32	712.02	6879.24	1229.18	3156.87	585.1	0.698076	-0.425678	PIK3R2	NM_005027.2	0	1	3903.28	764.24	3799.03	870.18	1892.2	361.47	-0.0390559	-1.04462
PRKX	anti-apoptotic	NM_005044.1	0	1	368.6	107.96	391.73	113.11	256.01	75.22	0.0878035	-0.525856	PRKX	NM_005044.1	1	1	411.31	119.35	498.54	135.6	316.58	95.9	0.277483	-0.377656
AKT1	anti-apoptotic	NM_005163.2	1	1	2238.44	499.55	4743.12	1216.44	1694.03	415.58	1.08334	-0.402034	AKT1	NM_005163.2	1	1	3281.67	726.03	2480.17	503.84	900.69	190.38	-0.403991	-1.86533
PIK3CB	anti-apoptotic	NM_006219.1	1	0	630.23	136.46	1512.51	359.65	607.09	146.48	1.26299	-0.053968	PIK3CB	NM_006219.1	1	1	807.44	182.67	480.07	150.92	301.03	61.36	-0.75011	-1.42345
IRAK4	anti-apoptotic	NM_016123.1	1	1	166.77	44.93	322.32	90.7	329.56	105.99	0.950634	0.982681	IRAK4	NM_016123.1	1	0	161.09	41.67	218.28	61.54	167.89	49.95	0.438313	0.0596494
TRAF2	anti-apoptotic	NM_021138.3	1	0	353.57	98.73	452.82	135.82	293.13	67.74	0.356942	-0.270455	TRAF2	NM_021138.3	1	1	405.16	105.58	236.72	54.08	201.71	63.63	-0.77531	-1.00621
RELA	anti-apoptotic	NM_021975.2	1	0	554.83	141.47	1152.36	236.7	624.3	160.54	1.05447	0.170194	RELA	NM_021975.2	1	1	586.83	151.97	391.63	103.2	391.94	111.9	-0.583451	-0.58231
BCL2L1	anti-apoptotic	NM_138578.1	1	0	1851.71	515.15	4783.12	1275.53	2322.35	549.31	1.36909	0.326727	BCL2L1	NM_138578.1	1	1	2028.82	442.14	3040.75	750.19	964.59	268.32	0.583786	-1.07265
PIK3R1	anti-apoptotic	NM_181524.1	1	0	148.42	42.97	203.67	71.75	158.22	50.53	0.456548	0.0922465	PIK3R1	NM_181524.1	1	1	365.28	124.33	224.26	84.56	152.35	46.63	-0.70383	-1.26161
BIRC3	anti-apoptotic	NM_182962.1	1	1	593.15	152.24	1324.81	331.05	888.09	265.87	1.15932	0.582309	BIRC3	NM_182962.1	0	1	420.5	146.17	536.39	146.72	998.82	299.78	0.351177	1.24812
PRKACB	anti-apoptotic	NM_207578.1	1	0	167.18	60.81	263.14	104.68	160.59	59.65	0.654428	-0.0580202	PRKACB	NM_207578.1	0	0	151.48	50.06	156.54	50.94	166.39	57.1	0.047404	0.135441
TP53	pro-apoptotic	NM_000546.2	1	0	472.91	125.61	1734.39	441.87	454.41	144.64	1.87479	-0.0575711	TP53	NM_000546.2	0	0	534.22	150.19	485.7	90.57	442.43	120.51	-0.137369	-0.271985
IL1A	pro-apoptotic	NM_000575.3	1	1	132.93	47.49	795.73	155.44	626.92	170.28	2.58161	2.23761	IL1A	NM_000575.3	0	0	107.63	24.21	118.97	38.21	104.32	31.17	0.144518	-0.0450645
IL1B	pro-apoptotic	NM_000576.2	1	0	154.64	42.43	911.87	210.31	244.7	54.53	2.55991	0.662101	IL1B	NM_000576.2	0	0	119.62	42.94	104.32	35.26	109.3	38.64	-0.197443	-0.130165
PPP3CA	pro-apoptotic	NM_000944.2	1	0	347.53	133.42	593.27	170.07	356.24	157.88	0.771551	0.035712	PPP3CA	NM_000944.2	1	1	261.77	97.42	178.15	55.81	193.37	56.32	-0.555207	-0.436936
PPP3R1	pro-apoptotic	NM_000945.3	1	0	1463.37	326.05	2874.6	791.02	1235.16	235.05	0.974067	-0.244597	PPP3R1	NM_000945.3	1	1	2182.82	490.04	1093.06	248.63	1042.71	198.52	-0.997821	-1.06586
TNFRSF1A	pro-apoptotic	NM_001065.2	1	1	2574.22	528.49	5242.08	742.91	1724.55	300.85	1.026	-0.577915	TNFRSF1A	NM_001065.2	1	0	1381.88	311.92	1051.39	249.15	1264.98	230.72	-0.394334	-0.127518
CASP9	pro-apoptotic	NM_001229.2	1	0	309.04	86.59	689.04	183.46	353.82	99.32	1.15679	0.195222	CASP9	NM_001229.2	0	1	330.12	97.75	317.27	94.36	260.13	61.38	-0.0572794	-0.343758
CAPN2	pro-apoptotic	NM_001748.3	1	0	751.31	190.17	1385.06	338.63	696.71	178.08	0.882468	-0.10885	CAPN2	NM_001748.3	0	0	419.6	138.19	467.86	127.75	318.04	97.78	0.157062	-0.399806
TRADD	pro-apoptotic	NM_003789.2	1	0	240.16	124.51	371.8	127.79	256.39	84.95	0.630531	0.0943441	TRADD	NM_003789.2	0	1	265.22	97.78	258.13	71.93	207.66	58.97	-0.0390917	-0.352966
TNFSF10	pro-apoptotic	NM_003810.2	1	0	93.8	34.44	158.96	44.49	108.65	35.39	0.761004	0.212028	TNFSF10	NM_003810.2	0	0	100.83	26.92	100.02	28.8	96.95	33	-0.0116364	-0.0566121
FADD	pro-apoptotic	NM_003824.2	1	0	2298.49	449.17	4213.81	872.62	1907.99	436.07	0.874439	-0.268633	FADD	NM_003824.2	1	1	1419.09	325.57	926.25	173.16	643.17	137.01	-0.615493	-1.14169
TNFRSF10D	pro-apoptotic	NM_003840.3	0	0	149.4	55.68	146.86	51.13	148.67	53.43	-0.0247386	-0.00706659	TNFRSF10D	NM_003840.3	1	1	412.32	119.2	1311.3	240.62	622.31	150.68	1.66916	0.593869
TNFRSF10C	pro-apoptotic	NM_003841.2	1	0	162.35	51.84	290.43	102.51	163.63	45.25	0.839083	0.0113299	TNFRSF10C	NM_003841.2	0	0	172.27	64.25	153.84	47.86	158.88	38.38	-0.163241	-0.116734
TNFRSF10B	pro-apoptotic	NM_003842.3	1	1	984.16	266.97	1785.31	650.64	2121.4	888.43	0.85921	1.10805	TNFRSF10B	NM_003842.3	1	1	1670.1	540.33	3392.32	926.14	4529.64	1638.19	1.02234	1.43946
TNFRSF10A	pro-apoptotic	NM_003844.2	1	0	549.82	132.03	1237.21	347.71	453.62	139.48	1.17006	-0.277475	TNFRSF10A	NM_003844.2	0	0	147.51	39.32	157.17	45.3	148.67	45.43	0.0915131	0.0113008
DFFA	pro-apoptotic	NM_004401.2	1	0	1141.54	264.23	1976.29	579.45	1114.42	288.32	0.791813	-0.0346884	DFFA	NM_004401.2	0	1	731.51	183.12	619.4	181.48	590.63	150.47	-0.240006	-0.308623
ENDOG	pro-apoptotic	NM_004435.2	1	1	745.57	206.47	1105.21	268.41	467.69	126.23	0.567905	-0.672791	ENDOG	NM_004435.2	0	1	337.96	87.24	335.82	105.05	206.96	60.39	-0.00916435	-0.707501
EXOG	pro-apoptotic	NM_005107.1	1	0	200.07	73.25	292.13	102.01	217.62	71.4	0.546106	0.121306	EXOG	NM_005107.1	0	1	225.88	70.99	185.48	64.23	176.16	59.78	-0.284293	-0.35867
CAPN1	pro-apoptotic	NM_005186.2	1	0	1667.6	349.5	3218.92	865.07	1609.54	337.26	0.948803	-0.0511248	CAPN1	NM_005186.2	1	1	484.33	129.99	620.63	202.5	300.68	60.67	0.357743	-0.687761
PPP3CC	pro-apoptotic	NM_005605.3	1	1	584.86	126.26	1341.83	212.32	770.43	225.9	1.19804	0.397573	PPP3CC	NM_005605.3	1	1	726.42	202.81	493.75	100.58	452.05	108.68	-0.557023	-0.684322
CHP	pro-apoptotic	NM_007236.3	1	1	1051.3	209.42	2573.59	523.1	1632.93	274.57	1.29161	0.635289	CHP	NM_007236.3	0	1	4000.35	1050.89	4375.34	946.82	3000.44	573.08	0.129269	-0.414952
CYCS	pro-apoptotic	NM_018947.4	1	0	296.68	63.43	505.83	96.11	277.23	72.9	0.769745	-0.0978243	CYCS	NM_018947.4	1	0	352.66	86.35	259.1	53.19	316.96	67	-0.444769	-0.153977
NFKBIA	pro-apoptotic	NM_020529.1	1	1	3476.39	770.98	7131.48	1673.02	6091.96	1213.56	1.03661	0.809317	NFKBIA	NM_020529.1	0	1	2243.36	497.83	2395.32	497.95	6200.11	1010.26	0.0945573	1.46663
PPP3CB	pro-apoptotic	NM_021132.1	0	1	1380.79	376.14	1410.32	216.55	831.99	186.29	0.0305286	-0.730856	PPP3CB	NM_021132.1	0	1	1815.38	440.85	1582.4	283.53	1258.12	235.9	-0.198157	-0.529002
BAD	pro-apoptotic	NM_032989.1	1	0	407.22	131.25	825.83	265.63	401.92	153.28	1.02004	-0.0189	BAD	NM_032989.1	1	1	427.58	135.42	353.17	107.75	161.39	50.14	-0.275832	-1.40564
CASP3	pro-apoptotic	NM_032991.2	1	0	911.37	249.36	2467.93	859.37	1107.67	395.08	1.43719	0.281419	CASP3	NM_032991.2	0	1	677.1	164.88	580.31	184.34	420.62	132.2	-0.222545	-0.686851
CASP6	pro-apoptotic	NM_032992.2	1	0	322.68	101.1	593.85	211.58	327.08	81.04	0.879994	0.0195394	CASP6	NM_032992.2	0	1	347.49	113.9	406.07	115.13	188.04	62.63	0.224757	-0.885932
CASP7	pro-apoptotic	NM_033338.4	1	0	298	94.56	663.98	187.65	336.65	110.86	1.15583	0.175937	CASP7	NM_033338.4	0	1	245.5	76.92	207.59	60.41	180.63	49.53	-0.241986	-0.442686
CASP8	pro-apoptotic	NM_033358.2	1	0	153.71	47.34	250.29	81.39	153.39	49.26	0.70339	-0.00300659	CASP8	NM_033358.2	0	0	144.95	47.76	145.47	62.48	140.11	47.59	0.00516633	-0.0489954
ATM	pro-apoptotic	NM_138292.3	1	0	557.11	220.86	1321.63	476.9	614.67	179.85	1.24628	0.14185	ATM	NM_138292.3	0	0	509.56	164.03	474.13	163.28	523.45	171.15	-0.103969	0.0387997
BAX	pro-apoptotic	NM_138765.2	1	0	291.67	81.63	407.98	121.51	362.53	103.34	0.484161	0.313763	BAX	NM_138765.2	1	0	506.96	165.75	1082.27	393.19	559.84	133.42	1.09412	0.143143
AIFM1	pro-apoptotic	NM_145813.1	1	0	1515.15	528.14	2891.22	1150.98	1045.4	407.67	0.932218	-0.535406	AIFM1	NM_145813.1	1	1	1252.59	395.35	854.14	284.52	492.71	148.63	-0.55237	-1.3461
FAS	pro-apoptotic	NM_152871.1	1	0	210.32	69.46	363.25	113.76	215.91	65.26	0.788377	0.037844	FAS	NM_152871.1	1	0	352.56	107.79	1166.35	253.42	357.45	87.16	1.72606	0.0198727
APAF1	pro-apoptotic	NM_181869.1	1	0	481.18	187.52	929.23	415.38	502.8	228.02	0.949459	0.063408	APAF1	NM_181869.1	1	0	538.63	228.38	1139.51	518.41	352.33	136.1	1.08105	-0.612367
BID	pro-apoptotic	NM_197966.1	1	0	611.98	143.05	1314.22	361.95	560.21	151.94	1.10265	-0.127517	BID	NM_197966.1	1	1	423.06	74.46	240.84	68.07	249.16	65.95	-0.812787	-0.76379
